# Supplementary material for: Metabolic reprograming mediated by tumor cell-intrinsic type I IFN signaling is required for CD47-SIRPα blockade efficacy
Source: Nat Commun. 2024 Jul 9;15:5759. doi: 10.1038/s41467-024-50136-z (PMC11233683; doi:10.1038/s41467-024-50136-z)
Supplement: Supplementary file 4 — Source Data [file 41467_2024_50136_MOESM4_ESM.zip]

Archive with 18 entries (18 files):
- Source data/Fig.1.xlsx
- Source data/Fig.2.xlsx
- Source data/Fig.3.xlsx
- Source data/Fig.4.xlsx
- Source data/Fig.5.xlsx
- Source data/Fig.6.xlsx
- Source data/Fig.7.xlsx
- Source data/Fig.8.xlsx
- Source data/Fig.9.xlsx
- Source data/Supplementary Fig.1.xlsx
- Source data/Supplementary Fig.2.xlsx
- Source data/Supplementary Fig.3.xlsx
- Source data/Supplementary Fig.4.xlsx
- Source data/Supplementary Fig.5.xlsx
- Source data/Supplementary Fig.6.xlsx
- Source data/Supplementary Fig.7.xlsx
- Source data/Supplementary Fig.8.xlsx
- Source data/Unedited blot and gel images 20240626.pptx
