# Supplementary material for: Metabolic reprograming mediated by tumor cell-intrinsic type I IFN signaling is required for CD47-SIRPα blockade efficacy
Source: Nat Commun. 2024 Jul 9;15:5759. doi: 10.1038/s41467-024-50136-z (PMC11233683; doi:10.1038/s41467-024-50136-z)
Supplement: Supplementary file 4 — Source Data [file 41467_2024_50136_MOESM4_ESM.zip › Source data/Fig.1.xlsx]

## Sheet: Fig.1c
Fig.1c
days	hIgG						CV-1
0	0	0	0	0	0	0	0	0	0	0	0
6	41.31	31.14	45.9	29.58	39.13	41.8	36.59	35.19	33.88	34.65	45.08
9	73.08	49.48	48.6	34.65	47.82	66.42	43.88	38.68	37.82	50.49	36.77
11	85.22	90.95	87.98	52.99	57.88	77.42	76.8	56.46	67.32	70.54	43.88
13	138.38	88.32	82.75	56.1	85.37	82.2	74.09	59.4	57.13	43.86	44.85
15	160.56	113.9	112.32	69.8	83.75	125.81	90.92	71.82	74.33	46.92	50.88
17	237.29	84.8	111.38	101.87	96.88	105.01	127.94	94.05	79.8	32.29	52.92
20	296.19	98.41	118.56	107.1	96.36	165.85	124.85	99.71	81.62	15	39.02
24	448	125.63	220.38	130.49	154.64	284.93	160.16	104.83	102.66	0	30.72

## Sheet: Fig.1d
Fig.1d
days	hIgG						CV-1
0	0	0	0	0	0	0	0	0	0	0	0
9	36	27.5	37.84	23.89	27.42	37.52	31.8	27.2	33.81	31.08	34.02
11	51.3	48.84	51	55.1	31.75	48.38	53.32	37	59.04	39.78	49
13	80.78	70.69	80.85	65.03	41.09	64.94	69.38	82.79	68.54	107.52	59.59
15	76.5	87.84	86.24	82.08	46.96	83.28	99.4	88.66	92.19	171.29	75.31
17	109.83	94.5	114.07	92.04	45.28	116.55	122.4	80.52	92.75	163.01	106.49
20	124.72	131.58	118.8	61.36	53	115.2	110.16	93.74	133.13	167.99	88.5
24	150.85	115.92	162.07	51.48	63.25	186.87	116.58	133.82	144.72	226.44	60.89

## Sheet: Fig.1e
Fig.1e
days	hIgG						CV-1
0	0	0	0	0	0	0	0	0	0	0	0
9	24.19	40.85	29.93	23.63	35.34	26.46	30.87	22.13	33.88	21.7	42.3
11	30.6	41.18	35.7	37.52	48.74	39.49	36.72	31.5	40.25	29.79	49.95
13	39.47	46.44	66.56	49.86	65.52	50.67	39.78	36.66	83.19	47.88	49.12
15	40.87	82.08	44.93	57.74	78.68	47.21	39	34.05	116.82	45.79	44.88
17	40.48	82.65	58.08	50.88	71.04	48.36	33.92	29.25	92.26	46.44	49.09
20	117.6	56.09	46.8	67.7	93.25	55.08	30.71	20	97.92	30.24	31.37
24	41.63	116.69	55.9	77.53	92.4	83.16	10	0	106.92	5	5

## Sheet: Fig.1f
Fig.1f
Days elapsed	hIgG	CV1
33	1
33	1
36	1
36	1
36	1
39	1	1
42		1
54		0
54		0
54		0

## Sheet: Fig.1g
Fig.1g
Days elapsed	hIgG	CV1
36	1	1
39	1	1
39	1	1
39	1	1
42	1	1
42	1

## Sheet: Fig.1h
Fig.1h
Days elapsed	hIgG	CV1
42	1
48	1
48	1
48	1
48	1
51	1	1
62		0
62		0
62		0
62		0
