# Supplementary material for: Metabolic reprograming mediated by tumor cell-intrinsic type I IFN signaling is required for CD47-SIRPα blockade efficacy
Source: Nat Commun. 2024 Jul 9;15:5759. doi: 10.1038/s41467-024-50136-z (PMC11233683; doi:10.1038/s41467-024-50136-z)
Supplement: Supplementary file 4 — Source Data [file 41467_2024_50136_MOESM4_ESM.zip › Source data/Fig.2.xlsx]

## Sheet: Fig.2a
Fig.2a
	hIgG					CV-1
0	0	0	0	0	0	0	0	0	0	0	0
7	83.98	57.5535	35	86.526	73.036	87.1	48	58.59	85.995	31.824	135.88
10	147.177	88.172	46.0835	152.49	164.25	167.305	79.971	116.513	191.436	84.645	217.3
13	290.493	193.546	124.644	254.904	251.16	275.9	351.52	250.821	347.894	145.044	370.872
16	363.825	267.168	197.925	379.566	422.3	417.693	267.26	308.228	404.46	236.98	501.12
19	630.047	388.08	231.77	826.2	752.514	593.92	362.7	451.584	603.33	436.5	647.4
22	1161.94	727.352	403.845	1165.6	1076.85	939.6	518.415	860.544	949.949	985.6	678
25	1874.51	1122.03	650.18	1825.42	2090.09	1330.08	1053.84	1168.5	1329.7	1143.89	1172.34

## Sheet: Fig.2b
Fig.2b
	hIgG							CV-1							CV1+anti-CD4							CV1+anti-CD8
0	0	0	0	0	0	0	0	0	0	0	0	0	0	0	0	0	0	0	0	0	0	0	0	0	0	0	0	0
7	120.132	112.677	104.39	91.12	90.951	73.573	73.143	125.138	110.593	110.5	100.8	86.58	74.592	68.8385	125.775	114.996	101.024	95.04	87.04	79.365	67.146	117.04	114.57	102.672	93.568	90.528	83.538	62.7
10	171.976	160.083	118.26	170.352	125.58	104.742	108.576	87.84	121.472	184.883	67.21	73.53	97.696	71.136	142.974	136.8	132.055	163.125	73.036	90.528	107.778	114.954	214.14	198.329	110.048	153.9	102.9	137.241
13	141.266	184.705	182.07	195.968	159.106	137.813	178.756	114.264	173.879	205.884	29.7	65.34	81.84	62.01	225	88.2	177.87	115.575	61.56	113.664	48.222	172.872	314.433	345	183.106	232.848	190.008	258.456
16	150	239	221.54	237	207	175.312	169	65.9	171	165	4	48.5	93.6	38.4	127	49.2	137	68.3	34.5	83.5	4	222.87	338.288	380	246.078	236.16	206.67	332.661
19	331.748	305.52	441.18	225.225	245.344	231.84	194.81	35.25	68.034	154.66	0	12	79.515	4	64.387	12	104.645	4	0	64.68	0	303.738	403.75	565.11	310.5	332.832	314.16	314.16
22	511.704	488.723	441	262.856	326.34	421.2	276.207	4	36.6795	98.605	0	4	32.798	0	0	0	115.29	0	0	77.1415	0	344.565	487.968	689.13	372.372	310.538	325.762	469.371
25	836.325	733.46	627.75	405.756	540.096	697.662	473.48	0	0	83.916	0	0	0	0	0	0	121.5	0	0	138.25	0	705.51	739.077	853.332	659.384	595.125	636.795	830.644

## Sheet: Fig.2c
Fig.2c
hIgG	CV1
68	160
130	224
92	218
168	402
164	360
148	280
118	450
186	498
200	486

## Sheet: Fig.2d
Fig.2d
hIgG	CV1
23.2	44.8
25.5	41.3
21.9	48.6
33.2	34.9
32.9	39.5
33	48.6

## Sheet: Fig.2e
Fig.2e
	Medium			IFNα
WT	0.843172	0.59678	0.802107	2.34205	3.00936	3.70747
IFNAR KO	0.381188	0.648112	0.658378	0.740509	0.165596	0.268259

## Sheet: Fig.2f
Fig.2f
hIgG	CV-1
0.109	2.38
1.07	1.68
0.682	1.07
0.65	0.664
0.59	2.25

## Sheet: Fig.2g
Fig.2g
days	hIgG					CV-1					PPADS					CV1+PPADS
0	0	0	0	0	0	0	0	0	0	0	0	0	0	0	0	0	0	0	0	0
7	89.68	84.638	80.104	69.412	41.948	84.042	81.396	77.52	57	48.314	91.494	88.638	75.107	63.085	49.158	89.46	86.58	79.92	72.765	50.933
10	114.05	150.67	124.74	122.4	113.72	145.08	114.49	116.37	143.18	87.33	182.16	124.74	118.41	145.36	82.076	176.9	159.67	133.84	146.63	123.73
13	189.28	338.18	295.6	262.2	131.86	190.4	126.62	125.4	177.82	135.86	266.92	162.97	196.83	140.76	102.9	303.55	262.85	230.82	297.72	170.81
16	288.05	414.3	401	273.5	206.19	210.67	163.59	140.89	186.88	182.16	528	246.08	230.3	187.68	184.8	452.91	337.35	261.7	367.74	257.94
19	510.99	456.44	590.63	613.42	247.35	258.03	226.42	82.533	279.01	216.51	818.2	290.7	520.91	210.33	260.95	627.69	477.36	382.37	509.49	335
22	584.29	391.38	573.48	648.32	322.03	343.2	312.22	56.98	261.12	134.68	824.05	353.81	457.13	262.96	304.67	536.51	467.53	503.5	586.13	281.01
25	1139.6	448.92	878.51	1008.6	415.7	349.13	280.48	80.446	328.32	127.65	850.5	729.75	897	451.44	560.28	655.42	539	583.6	612.38	362.03
28	1661.5	643.5	1316	1789.8	603.72	411.95	264.2	200.11	530.7	211.93	1465.2	1032.4	1150.8	501.6	808.64	802.62	870.36	810.56	871.87	519.33
31	2363.8	832.52	2198.3	2112	783.51	514.6	311.36	386.88	548.02	252.57	1901.1	1198.1	1635.3	1051.8	1078.9	1332.8	1325.6	1049.6	1091.5	779.37

## Sheet: Fig.2h
Fig.2h
	hIgG					CV-1					BzATP					CV-1+BzATP
0	0	0	0	0	0	0	0	0	0	0	0	0	0	0	0	0	0	0	0	0
11	65.03	59.67	44.12	53.87	51.8	50.76	64.4	51.48	59.13	59.85	54.15	42.3	78.23	51.52	53.04	45.52	50.57	41.9	77.62	45.34
14	73.47	69.31	69.32	93.79	77.38	106.93	113.39	73.7	108.57	69.51	125.63	77.28	137.21	84.47	85.7	84.76	75.67	60.27	107.25	77.95
17	115.5	84.08	92.4	156.64	204	84.96	169.81	87.98	151.94	178.43	189.39	81.43	145.6	106.6	128.7	56.87	129.15	57	124.03	96.23
20	155.76	99.84	106.69	177.68	227.43	93.84	250.58	127.68	192.32	178.2	220.93	132	157.83	125.05	120.84	52.68	154.28	30	123.76	62.69
24	226.59	124.29	160.28	160.28	358.9	86.4	365.4	160.21	229.32	177.44	351.88	135.59	267.3	171.08	233.59	10	150.33	10	213.2	20
28	344.25	177.43	163.2	372.9	353.81	195.62	444.29	172.03	228.66	70.56	547.58	180.7	297.3	214.66	233.59	0	179.26	0	150.82	10
