# Supplementary material for: Metabolic reprograming mediated by tumor cell-intrinsic type I IFN signaling is required for CD47-SIRPα blockade efficacy
Source: Nat Commun. 2024 Jul 9;15:5759. doi: 10.1038/s41467-024-50136-z (PMC11233683; doi:10.1038/s41467-024-50136-z)
Supplement: Supplementary file 4 — Source Data [file 41467_2024_50136_MOESM4_ESM.zip › Source data/Fig.3.xlsx]

## Sheet: Fig.3a
Fig.3a
Medium	IFNα
3193	4200
3285	4100
3146	4256

## Sheet: Fig.3b
Fig.3b
Medium	IFNα
55515.5	59312
56145.5	59156
55907.5	63873

## Sheet: Fig.3c
Fig.3c
Medium	IFNα
17.3866	14.1219
17.0915	14.4283
17.771	15.0077

## Sheet: Fig.3d
Fig.3d
Time (minutes)	Medium			IFNα				Basal Respiration			ATP Production
0	693.101	481.255	628.691	849.411	929.433	877.105		Medium	IFNα		Medium	IFNα
10	568.486	417.924	662.305	829.305	889.581	875.195		168.834	482.854		300.575	632.708
20	494.599	391.384	668.845	826.457	889.343	871.521		176.902	499.256		222.939	669.18
30	351.502	231.635	287.85	343.604	394.492	420.324		380.995	467.867		491.767	662.07
40	335.546	222.112	296.951	351.579	397.603	421.853
50	325.765	214.482	293.997	348.822	390.087	403.655
60	248.496	607.147	1299.84	775.372	1021.07	904.433
70	245.024	644.415	1209.67	800.951	971.213	896.151
80	234.399	617.46	1134.41	751.967	902.599	825.15
90	203.483	166.439	180.035	199.139	229.564	209.451
100	196.105	168.446	190.274	202.641	232.334	222.301
110	194.024	174.354	177.078	193.75	220.163	213.096

## Sheet: Fig.3e
Fig.3e
Medium	IFNα
4.43989	7.27189
4.10126	7.26564
4.43562	6.45845

## Sheet: Fig.3f
Fig.3f
Ndufs6			Ndufa3			Mrps18a			Cox18
Medium	IFNα		Medium	IFNα		Medium	IFNα		Medium	IFNα
0.063691	0.077763		0.006671	0.0074		0.05232	0.069507		0.021532	0.050209
0.063447	0.079755		0.005665	0.008266		0.039504	0.067325		0.021053	0.05457
0.064796	0.071559		0.005951	0.008901		0.04298	0.072027		0.019289	0.046624
									0.019127	0.060335
Ndufs6 Ct values			Ndufa3 Ct values			Mrps18a Ct values			Cox18 Ct values
Medium	IFNα		Medium	IFNα		Medium	IFNα		Medium	IFNα
20.4425	20.3524		23.6298	23.675		20.7203	20.5109		20.2331	19.8404
19.6627	20.1385		23.0754	23.3406		20.332	20.3778		19.9035	19.9522
20.0481	20.0468		23.421	22.9912		20.628	20.0376		20.1422	19.7455
									20.1149	20.1387
β-actin Ct values			β-actin Ct values			β-actin Ct values			β-actin Ct values
Medium	IFNα		Medium	IFNα		Medium	IFNα		Medium	IFNα
14.5321	14.7516		14.5321	14.7516		14.5321	14.7516		12.87	13.6653
13.6335	14.5477		13.6335	14.5477		13.6335	14.5477		12.6312	13.5672
14.1085	14.2676		14.1085	14.2676		14.1085	14.2676		12.5765	13.7153
									12.8125	13.7903

## Sheet: Fig.3g
Fig.3g
	Medium			IFNa
WT	11.6725	11.9161	11.286	22.2816	27.3388	24.7792
Ndufs6 KO	10.6736	11.3387	11.4876	12.0432	12.1108	11.2962

## Sheet: Fig.3h
Fig.3h
	Medium				IFNa
WT	5.3292	6.3587	6.1562	7.8642	12.7472	14.8362	16.8497	18.6732
Ndufs6 KO	10.9317	5.0487	9.5082	7.8027	7.7117	7.7117	8.9407	6.9277

## Sheet: Fig.3i
Fig.3i
WT MC38
days	hIgG									CV-1
0	0	0	0	0	0	0	0	0	0	0	0	0	0	0	0	0	0	0
7	84.5	81	78	72	72	66	66	60	58.5	84	81	78	72	72	66	65	60.5	55
10	185.63	140	148.75	243	110.25	176	204	110.25	198.69	131.25	154	154.69	122.5	105.63	140.63	134.75	105.63	105.63
13	229.5	151.94	148.75	192	189	283.5	247	130	229.5	96.25	191.25	180	105.63	90	134.06	116.19	113.75	165.75
16	282.63	234	157.5	315	242.25	420	337.5	154	332.5	151.94	282.63	236.25	121.88	90	208	126.75	94.5	180
19	440	346.5	192	420	440	648	490.88	228	467.5	146.25	263.25	405	134.06	90	210	122.5	81.25	204.75
22	845	627	234.81	684	648	1015	585	420	721.88	179.56	453.75	551.25	189	81	270	121.88	89.375	281.25
Ndufs6 KO MC38
days	hIgG						hIgG
0	0	0	0	0	0	0	0	0	0	0	0
7	84	84	72	72	66	7	84	84	72	72	66
13	159.4	260	154	165	154.7	13	159.4	260	154	165	154.7
16	248.6	338.4	168	299.3	202.5	16	248.6	338.4	168	299.3	202.5
19	303.8	612	315	569.3	312.4	19	303.8	612	315	569.3	312.4
22	496.1	745.9	354.4	820.3	396	22	496.1	745.9	354.4	820.3	396
