# Supplementary material for: Metabolic reprograming mediated by tumor cell-intrinsic type I IFN signaling is required for CD47-SIRPα blockade efficacy
Source: Nat Commun. 2024 Jul 9;15:5759. doi: 10.1038/s41467-024-50136-z (PMC11233683; doi:10.1038/s41467-024-50136-z)
Supplement: Supplementary file 4 — Source Data [file 41467_2024_50136_MOESM4_ESM.zip › Source data/Fig.4.xlsx]

## Sheet: Fig.4b
Fig.4b
hIgG	CV1
0.202575	0.642171
0.18512	0.653344
0.187743	0.622969
Isg15 Ct values
hIgG	CV1
23.9588	24.1423
23.984	24.0888
23.96	24.1592
β-actin Ct values
hIgG	CV1
17.1737	19.1321
17.0561	19.1111
17.0565	19.1001

## Sheet: Fig.4c
Fig.4c
	Medium			IFNα
WT	11.8796	12.1621	12.5062	33.7983	34.6379	30.7773
Isg15 KO	8.67726	8.84641	8.708	7.13555	7.55146	7.79589

## Sheet: Fig.4d
Fig.4d
	Medium			IFNα
WT	0.0865	0.0721	0.0941	0.1913	0.1789	0.1957
Isg15 KO	0.0541	0.1165	0.1169	0.0765	0.0861	0.0765

## Sheet: Fig.4e
Fig.4e
Time (minutes)	WT MC38			Isg15 KO MC38					Basal Respiration			ATP Production
1.31667	334.029	401.216	289.048	245.325	211.76	279.539	188.605		WT	Isg15 KO		WT	Isg15 KO
10.0333	310.241	383.791	297.637	232.455	195.323	266.981	188.856		208.74	151.48		160.13	80.6
18.7333	316.494	381.193	301.803	235.451	200.222	270.072	189.357		231.89	127.26		173.63	82.21
27.6667	166.612	222.263	154.269	154.633	125.231	183.862	126.116		194.17	164.1		150.28	81.12
36.3833	157.911	215.125	149.08	154.848	118.009	188.952	118.68			124.1			70.68
45.0667	156.363	207.567	151.524	153.958	130.666	180.722	122.269
54.0167	427.265	491.476	451.505	209.845	161.749	233.275	192.73
62.7167	410.58	466.011	420.354	194.238	149.383	217.003	178.061
71.4167	387.679	442.282	386.932	182.932	140.498	207.076	159.688
80.3333	119.073	145.396	104.717	86.2618	67.5899	119.264	62.4316
89.05	118.666	144.502	107.165	83.9716	72.9616	105.968	65.2575
97.75	107.753	149.303	107.629	78.8003	75.9283	108.131	67.5993

## Sheet: Fig.4f
Fig.4f
WT MC38
days	hIgG						CV-1
0	0	0	0	0	0	0	0	0	0	0	0	0
7	88.2	86.691	70.0245	69.192	45.375	38.75	91.455	82.026	76.608	54.6975	45.474	38.4
10	163.56	134.4	275.684	145.261	154.734	65.664	120.984	134.55	139.503	126.522	104.34	134.064
13	237.747	266.64	266.584	250.705	205.912	115.615	135.675	189.863	203.39	216.6	144.379	201.292
16	345.05	304.192	213.232	363.265	192	79.3	163.53	202.797	193.077	18.6725	169.974	271.66
19	391.658	317.626	200.383	430.65	308.736	66.6	158.41	158.804	174.636	321.555	236.118	180.967
22	562.464	531	252.7	760.24	389.577	115.312	105.492	130.56	154.688	431.64	228.16	269.352
25	962.55	833	428.064	508.5	449.44	578.55	102.2	171.678	156.6	394.087	242.393	293.04
Isg15 KO MC38
days	hIgG				CV-1
0	0	0	0	0	0	0	0	0
7	83.886	69.825	68.962	41.472	81.74	73.08	60.268	45.084
10	157.852	80.668	122.275	71.92	94.752	127.296	138.7	58.32
13	146.347	74.46	127.032	24	92.07	145.53	177.412	86.49
16	216.879	111.872	171.825	102	115.413	175.956	228.616	115.15
19	370.944	206.435	249.249	87.42	114.375	237.575	333.794	154.541
22	404.67	289.8	433.125	163.098	98.832	307.622	440	186.875
