# Supplementary material for: Metabolic reprograming mediated by tumor cell-intrinsic type I IFN signaling is required for CD47-SIRPα blockade efficacy
Source: Nat Commun. 2024 Jul 9;15:5759. doi: 10.1038/s41467-024-50136-z (PMC11233683; doi:10.1038/s41467-024-50136-z)
Supplement: Supplementary file 4 — Source Data [file 41467_2024_50136_MOESM4_ESM.zip › Source data/Fig.5.xlsx]

## Sheet: Fig.5a
Fig.5a
Medium	IFNα
0.366667	2.21569
1	2.38597
1.73077	2.88235
1.11364	3.28571
1.10938	2.39474
	2.11765

## Sheet: Fig.5b
Fig.5b
Medium	IFNα		Medium+CQ	IFNα+CQ
0.880289	1.69181		2.97377	3.92105
1.0653	1.76613		3.85999	4.67581
1.3381	1.70218		2.43272	3.26695
1.45687	1.78727		1.8581	3.65424
1.51579	2.09341		1.64754	7.74292

## Sheet: Fig.5c
Fig.5c
	Medium					IFNα
WT	6.96774	8.41667	3.81481	2.6129	8.8	12.5926	18.5581	21.2609	18.5	18.303
ATG5 KO	4.2619	5.79412	2.42308	1.79592		9.41026	6.53333	6.98148	10.027	2.05263

## Sheet: Fig.5d
Fig.5d
	Medium			IFNα
WT	2.45383	1.91112	2.03517	3.58577	3.6478	4.03545
ATG5 KO	0.345009	0.220961	0.980757	0.593106	0.996263	0.65513

## Sheet: Fig.5e
Fig.5e
WT MC38
	hIgG							CV-1
0	0	0	0	0	0	0	0	0	0	0	0	0	0	0
7	127.452	117.238	107.032	93.72	87.6	81.184	61.074	142.974	117.04	114.66	91.656	91	62.496	61.854
10	166	149.445	144.254	117.576	101.178	115.83	135.184	158.916	175.446	149.4	152.944	128.304	96.32	146.016
13	225.225	242.25	155.946	177.378	149.062	169.456	224.721	229.245	154.167	213.066	120.984	117.618	93.5	103.478
16	282.15	426.3	278.208	403.711	402.408	382.974	261.888	258.06	178.266	358.28	134.502	135.52	37.5	106.47
19	424.116	729.652	508.5	517.5	748.71	497.252	406.065	260.043	248.976	380.77	185.339	169.868	0	13.5
22	547.52	1024.97	640.453	731.046	1056.32	455.625	457.272	331.449	435.708	375.36	232.227	208.32	0	13.5
ATG5 KO
	hIgG					CV-1
0	0	0	0	0	0	0	0	0	0	0
10	48.74	30.36	53.87	35.22	68.9	54.28	40.57	49.73	44.91	46.85
13	54.28	54.86	56.43	52.01	100.3	74.59	66.56	71.55	64.96	67.03
17	75.56	42.77	71.82	66.22	116.62	103.76	58.3	102.82	74.62	115.5
20	98.78	55	97.15	78.75	164.55	137.31	68.72	58.11	148.07	172.8
23	127.91	64.95	123.05	103.6	236.76	154.9	72.69	144.43	66	277.4
26	205.06	71.44	164.43	159.03	470	186.52	70.56	180.56	79.65	346.33
32	367.2	108.52	323.7	302.64	706.8	436.36	31.37	71.46	316.8	568.5
