# Supplementary material for: Metabolic reprograming mediated by tumor cell-intrinsic type I IFN signaling is required for CD47-SIRPα blockade efficacy
Source: Nat Commun. 2024 Jul 9;15:5759. doi: 10.1038/s41467-024-50136-z (PMC11233683; doi:10.1038/s41467-024-50136-z)
Supplement: Supplementary file 4 — Source Data [file 41467_2024_50136_MOESM4_ESM.zip › Source data/Fig.6.xlsx]

## Sheet: Fig.6a
Fig.6a
Medium	IFNa
0.993696	1.00175
1.05598	1.25215
0.950329	1.1051

## Sheet: Fig.6b
Fig.6b
Medium	IFNa
1	0.341004
1.12111	0.818331
1.01425	0.273323

## Sheet: Fig.6c
Fig.6c
Medium	IFNα		Medium+CQ	IFNα+CQ
5.9315	5.01316		4.97876	2.78837
4.08225	6.50009		6.72201	5.2447
3.38425	8.83235		6.59084	8.76423

## Sheet: Fig.6d
Fig.6d
CD45-			CD45+
hIgG	CV1		hIgG	CV1
0.896832	1.69715		1.23448	1.76773
0.647218	1.35219		2.01236	1.08069
0.918458	1.21082		2.23106	0.934142
0.991711	1.37377		1.26505	1.30071
