# Supplementary material for: Metabolic reprograming mediated by tumor cell-intrinsic type I IFN signaling is required for CD47-SIRPα blockade efficacy
Source: Nat Commun. 2024 Jul 9;15:5759. doi: 10.1038/s41467-024-50136-z (PMC11233683; doi:10.1038/s41467-024-50136-z)
Supplement: Supplementary file 4 — Source Data [file 41467_2024_50136_MOESM4_ESM.zip › Source data/Fig.7.xlsx]

## Sheet: Fig.7a
Fig.7a
	Medium			IFNγ 100ng/mL			IFNγ 500ng/mL
24h	4.44896	3.11879	3.96503	3.42103	3.48773	3.40896	3.35601	3.28436	3.13916
48h	3.82429	3.08545	3.67569	3.1323	3.5877	3.44916	3.08759	4.24019	4.03962

## Sheet: Fig.7b
Fig.7b
	Medium			IFNγ 100ng/mL			IFNγ 500ng/mL
24h	1.76356	1.24267	1.34527	0.792816	1.40052	0.713894	0.887524	1.39263	0.366635
48h	1.6325	1.14056	1.12308	1.18551	1.41525	0.92581	1.91467	1.26043	1.66496

## Sheet: Fig.7c
Fig.7c
Medium	IFNα	Medium	IFNγ 100ng/mL	IFNγ 500ng/mL
0.028263	4.54174	0.029451	0.153792	0.166352
0.029137	4.06473	0.028697	0.158752	0.159862
0.029218	3.89472	0.029072	0.148661	0.173493
ISG15 Ct values
Medium	IFNα	Medium	IFNγ 100ng/mL	IFNγ 500ng/mL
23.484	14.9611	23.0687	20.0406	19.9374
23.4683	14.9929	23.1359	19.9725	19.9336
23.5487	14.9872	23.0487	19.9511	19.8815
β-actin Ct values
Medium	IFNα	Medium	IFNγ 100ng/mL	IFNγ 500ng/mL
13.6856	13.9571	13.3779	13.2383	13.268
13.7189	13.813	13.3977	13.2267	13.2027
13.7952	13.7415	13.3399	13.1054	13.2833

## Sheet: Fig.7d
Fig.7d
Ndufs6				Ndufa3				Mrps18a				Cox18
Medium	IFNα	IFNγ		Medium	IFNα	IFNγ		Medium	IFNα	IFNγ		Medium	IFNα	IFNγ
0.063691	0.077763	0.06244		0.006671	0.0074	0.005131		0.05232	0.069507	0.045762		0.012704	0.036133	0.018839
0.063447	0.079755	0.055177		0.005665	0.008266	0.005181		0.039504	0.067325	0.041927		0.01689	0.030861	0.018652
0.064796	0.071559	0.065129		0.005951	0.008901	0.006167		0.04298	0.072027	0.044418		0.013491	0.033799	0.018078
Ndufs6 Ct values				Ndufa3 Ct values				Mrps18a Ct values				Cox18 Ct values
Medium	IFNα	IFNγ		Medium	IFNα	IFNγ		Medium	IFNα	IFNγ		Medium	IFNα	IFNγ
20.4425	20.3524	20.2898		23.6298	23.675	23.8197		20.7203	20.5109	20.7288		21.6254	20.2617	20.6434
19.6627	20.1385	20.9392		23.0754	23.3406	24.2809		20.332	20.3778	21.3271		20.4578	20.379	20.9901
20.0481	20.0468	20.3539		23.421	22.9912	23.6838		20.628	20.0376	20.8946		20.7144	19.7215	20.6237
β-actin Ct values				β-actin Ct values				β-actin Ct values				β-actin Ct values
Medium	IFNα	IFNγ		Medium	IFNα	IFNγ		Medium	IFNα	IFNγ		Medium	IFNα	IFNγ
14.5321	14.7516	14.3252		14.5321	14.7516	14.3252		14.5321	14.7516	14.3252		13.2797	13.4089	12.7929
13.6335	14.5477	14.8685		13.6335	14.5477	14.8685		13.6335	14.5477	14.8685		12.4039	13.2882	13.1734
14.1085	14.2676	14.4668		14.1085	14.2676	14.4668		14.1085	14.2676	14.4668		12.3343	12.6827	12.7036

## Sheet: Fig.7e
Fig.7e
Nupr1				Trim21				Tmem150a				Trib3
Medium	IFNα	IFNγ		Medium	IFNα	IFNγ		Medium	IFNα	IFNγ		Medium	IFNα	IFNγ
0.058959	0.104928	0.065355		0.003168	0.045056	0.018776		0.002091	0.003145	0.002153		0.003078	0.016511	0.007677
0.066452	0.115126	0.050992		0.002801	0.042308	0.019767		0.001947	0.00321	0.002215		0.003113	0.01913	0.006344
0.058542	0.147243	0.056215		0.002501	0.039486	0.019765		0.001643	0.003317	0.002246		0.002733	0.020929	0.006906
Nupr1 Ct values				Trim21 Ct values				Tmem150a Ct values				Trib3 Ct values
Medium	IFNα	IFNγ		Medium	IFNα	IFNγ		Medium	IFNα	IFNγ		Medium	IFNα	IFNγ
19.1522	18.2963	18.6143		23.2822	19.4904	20.3762		23.8694	23.2511	23.4357		23.3231	20.9086	21.6396
18.1371	18.3081	19.1465		22.6103	19.7223	20.4852		23.1241	23.3649	23.5774		22.4609	20.8435	22.0906
18.3945	17.4187	18.7971		22.8487	19.278	20.2737		23.4417	22.7768	23.346		22.7233	20.1747	21.7591
β-actin Ct values				β-actin Ct values				β-actin Ct values				β-actin Ct values
Medium	IFNα	IFNγ		Medium	IFNα	IFNγ		Medium	IFNα	IFNγ		Medium	IFNα	IFNγ
12.9307	12.883	12.4816		12.9307	12.883	12.4816		12.9307	12.883	12.4816		12.9307	12.883	12.4816
11.9624	13.0466	12.6895		11.9624	13.0466	12.6895		11.9624	13.0466	12.6895		11.9624	13.0466	12.6895
12.0522	12.4265	12.4473		12.0522	12.4265	12.4473		12.0522	12.4265	12.4473		12.0522	12.4265	12.4473

## Sheet: Fig.7f
Fig.7f
Medium	IFNγ (100ng/ml)		Medium+CQ	IFNγ(100ng/ml)+CQ
1.45166	1.22276		2.95733	2.31944
1.27034	1.48407		4.03682	3.57705
1.86778	2.08315		4.88597	8.95667

## Sheet: Fig.7g
Fig.7g
Irf8				Ido1
Medium	IFNα	IFNγ		Medium	IFNα	IFNγ
0.001148	0.002631	0.0385		7.8e-05	9.7e-05	0.000993
0.001052	0.002418	0.042054		1e-05	6.9e-05	0.000793
0.001038	0.002537	0.04689		3.9e-05	8.7e-05	0.001024
Irf8 Ct values				Ido1 Ct values
Medium	IFNα	IFNγ		Medium	IFNα	IFNγ
25.4604	24.5364	19.6435		29.2673	29.1925	24.8104
24.6697	24.2943	20.4548		31.1925	29.3147	26.0636
25.2771	23.9318	19.7792		29.9252	28.7034	25.1812
β-actin Ct values				β-actin Ct values
Medium	IFNα	IFNγ		Medium	IFNα	IFNγ
13.7818	14.0657	12.8039		13.7818	14.0657	12.8039
12.7365	13.6518	13.8752		12.7365	13.6518	13.8752
13.4094	13.3147	13.2779		13.4094	13.3147	13.2779
