# Supplementary material for: Metabolic reprograming mediated by tumor cell-intrinsic type I IFN signaling is required for CD47-SIRPα blockade efficacy
Source: Nat Commun. 2024 Jul 9;15:5759. doi: 10.1038/s41467-024-50136-z (PMC11233683; doi:10.1038/s41467-024-50136-z)
Supplement: Supplementary file 4 — Source Data [file 41467_2024_50136_MOESM4_ESM.zip › Source data/Fig.8.xlsx]

## Sheet: Fig.8a
Fig.8a
L-KO R-WT																L-KO R-WT
WT																IFNAR KO
days	hIgG							CV-1								days	hIgG							CV-1
0	0	0	0	0	0	0	0	0	0	0	0	0	0	0		0	0	0	0	0	0	0	0	0	0	0	0	0	0	0
7	59.74	67.63	54.17	43.69	52.12	49.69	62.86	61.56	50	51.23	66.38	52.99	55.44	47.7		7	47.04	60.6	73.72	38.24	42.56	49.69	68.2	68.59	48	55.43	74.01	46.08	70.18	40.5
10	97.99	72.11	78.86	82.82	69.21	75.99	98.89	74.87	80.91	90.48	100.75	56.37	75.99	79.9		10	65.41	107.31	122.28	56.43	80.67	66.78	108.53	47	88.83	75.6	132.16	72.9	98.53	60.7
13	128.98	141.04	128.25	132.61	120.06	131.53	193.19	117.18	109.4	120.53	154.17	60.05	118.95	121.18		13	182.63	273.02	170.95	98.6	149.8	118.22	301.95	128	162.66	69.77	191.16	106.78	193.91	80.5
16	180.8	202.52	187.26	164.25	185.33	187.2	367.75	144.3	147.63	116.93	173.38	88.21	122.13	112.64		16	282.74	326.7	370.55	181.06	181.77	208.25	480.17	106.03	209.03	167.32	286.88	147.84	216.68	125.05
19	179.49	190.96	350.89	216.07	235.14	248.4	499	154.56	147.84	162.94	245.44	64.58	121.09	93.5		19	367.08	527.44	576.45	268.13	253.94	291.19	575.64	199.75	294.98	100.75	319.82	316.8	161.28	113.75
22	211.89	311.22	489.7	343.57	403.92	625.48	746.27	102.49	221.48	200.48	282.83	80.85	170.8	91.73		22	601.46	862.16	745.29	397.12	421.6	411.06	980.44	378.63	310.46	144.4	422.37	259.16	433.96	199.52
26	360.15	563.24	717.35	907.98	724.32	881.6	739.68	350.3	366.02	387.57	451.58	178.55	277.11	149.77		26	687.6	795.4	1150.14	477.31	577.58	823.86	1191.64	336.33	544.61	152.63	571.46	324.38	561.43	237.56
L-WT R-KO																L-WT R-KO
IFNAR KO																WT
days	hIgG							CV-1								days	hIgG							CV-1
0	0	0	0	0	0	0	0	0	0	0	0	0	0			0	0	0	0	0	0	0	0	0	0	0	0	0	0
7	51.78	50.04	76.68	59.18	74.17	72.61	54.52	63.65	66.17	66.12	64.22	61.56	69.3			7	71.04	61.09	66.59	56.06	55.65	65.74	59.51	59.11	67.38	63.57	46	67.86	71.38
10	60.64	100.49	112.2	124.99	89.04	117.91	60.39	102.15	136.89	100.8	88.92	91.63	144.84			10	87.07	89.18	129.19	111.89	67.68	86.3	94.5	70.56	120.05	93.18	53.76	157.5	106.6
13	170.02	94.55	203.49	217.86	163.63	279.65	61.97	150.75	128.44	172.94	157.39	153	261.37			13	178.2	130.36	229.32	206.3	113.99	198.4	122.3	140.14	197.42	155.34	111.83	214.02	228.5
16	301.48	92.8	267.75	397.22	227.84	295.18	87.23	209.92	237.6	169.79	240.24	268.92	340.4			16	279.44	124.74	265.51	350.44	174.72	242.21	155.95	179.83	298.25	223.04	144.69	294.5	336.3
19	367.2	104.68	335.75	490.2	315.03	396.34	68.31	273.62	258.92	191.06	232.05	273.02	337.5			19	423.12	141.9	347.42	575.7	247.86	349.97	201.41	251.48	265.15	355.56	450.53	271.6	399.84
22	417.23	114.31	507.22	717.55	479.37	587.82	91.51	331.97	361.35	250.58	363.09	335.43	518.54			22	281.34	590.71	665.9	974.36	469.74	528.84	345.42	348.84	593.63	598.5	717.55	479.37	587.82
26	671.96	667.85	128.51	1042.07	723.89	748.66	95.94	405.46	267.25	592.29	486.69	562.35	687.54			26	568.84	977.93	350.84	1442.41	727.16	807.49	573	573.85	824.42	849.21	617.67	831.96	830.04

## Sheet: Fig.8b
Fig8b
Injected: WT			Distant: IFNAR KO			Distant:WT			Injected: IFNAR KO
hIgG	CV-1		hIgG	CV-1		hIgG	CV-1		hIgG	CV-1
0.55	0.92		0.71	1.01		0.39	0.31		0.96	0.75
0.44	1.39		0.7	1.12		1.6	0.65		1.73	1.32
0.58	0.69		1.09	1.63		0.17	0.95		1.04	1.03
0.23	0.34		0.82	1.7		0.56	0.56		0.62	1.03
0.28	0.67		0.57	1.2		1.41	0.62		1.71	0.92
0.41	0.67		0.48	1.05		0.16	0.56		0.69	0.82

## Sheet: Fig.8c
Fig.8c
	hIgG					CV-1
WT	518	412	520	570	445	905	861	1307	571	1041
IFNAR KO	977	397	454	596	435	665	559	1131	482	522

## Sheet: Fig.8d
Fig.8d
CD69			CD62L
hIgG	CV1		hIgG	CV1
5.51	7.68		1.31	2.26
5.44	7		1.42	2.15
5.69	6.12		1.41	1.18
5.17	4.47		1.69	2.36
5.39	4.55		1.55	2.6
5.25	5.16		3.13	1.78
4.74	9.91		2.14	2.66
5.19	9.93		2.25	2.14
5.21	8.55		2.09	2.45
5.05	7.25		1.4	3
5.58	8.7		1.5	3.13
4.76	7.3		1.58	3.1

## Sheet: Fig.8e
Fig.8e
	WT/CD11c-DTR hIg					WT/CD11c-DTR CV1					P2X7R KO/CD11c-DTR hIg					P2X7R KO/CD11c-DTR CV1
0	0	0	0	0	0	0	0	0	0	0	0	0	0	0	0	0	0	0	0	0
10	77	61.875	60.5	57.75	49.5	74.25	61.875	60.5	45	56.25	72	60.5	55	50	43.75	71.5	66	60	57.75	55
13	213.75	154	180	192	192	121.88	224	74.25	156	105.63	180	198	110.25	198.69	150	210.38	190	160	210.38	180
16	199.5	165	219.38	243	459	154.69	238	28.125	150	130	220	255	118.13	175.31	192	216.75	276.25	256.5	209	198
19	200	160	204	325	660	192	180	2	234	192	255	350	229.5	341.25	315	380	297	325	341.25	235.13
22	112	225	202.5	363	936	325	192	0	308	180	390	585	225	462	453.75	411.13	390	453.75	442.75	250

## Sheet: Fig.8f
Fig.8f
	hIgG						CV-1						CV-1 + IL-1Ra
0	0	0	0	0	0	0	0	0	0	0	0	0	0	0	0	0	0	0
7	62.83	63.92	58.05	49.73	93.18	55.9	65.34	66.83	68.5	87.42	80.71	83.94	81.2	55	90.11	46.08	63.44	63.84
10	75.98	85.37	97.5	97.5	155.34	79.8	110.67	88.18	97.65	83.35	115.41	103.04	111.96	108.46	151.09	99	91.8	98.6
13	128.96	93.97	138.19	144.79	329.41	106.8	132.99	159.75	128.83	138.53	76.25	134.03	165.19	154.07	202.52	177.12	122.28	155.23
16	185.22	165.54	153.18	181.16	500.76	200.08	209.26	147.8	131.32	93.02	150.96	108.68	176.44	224.52	270.48	400.71	187.58	155.23
19	191.1	204.54	191.81	224.48	559.65	218.74	196.8	165.5	132.2	78.4	138.6	66	143.51	241.92	282.07	482.14	211.65	173.87
21	271.95	287.84	221.76	353.6	658.13	297.97	263.5	118.3	159	64.4	120	47.74	293.25	110.88	323.9	299.7	440.63	206.84
23	300.96	326.6	310.54	480.25	933.12	390.26	320.01	191.55	199.72	93.28	149.85	33.12	182	475.2	558	721.11	396.9	334.46
26	519.13	455.4	264.34	634.1	1067.18	559.98	290.67	172.04	336.23	430.26	169.79	30	756.25	208.13	864.86	764.4	641.8	415.7
