# Supplementary material for: Metabolic reprograming mediated by tumor cell-intrinsic type I IFN signaling is required for CD47-SIRPα blockade efficacy
Source: Nat Commun. 2024 Jul 9;15:5759. doi: 10.1038/s41467-024-50136-z (PMC11233683; doi:10.1038/s41467-024-50136-z)
Supplement: Supplementary file 4 — Source Data [file 41467_2024_50136_MOESM4_ESM.zip › Source data/Fig.9.xlsx]

## Sheet: Fig.9a
Fig.9a
Treg in dLN	Treg in tumor	CD8+ in dLN	CD8+ in tumor	Tumor cell
75.9	1179	22.9	638	58.2
68.6	859	20.8	502	53.9
72.6	765	23.1	507	66.4

## Sheet: Fig.9b
Fig9b
Tumor	CD4 in tumor	CD8 in tumor	CD4 in dLN	CD8 in dLN
3007	962	1903	861	1551
2919	883	1248	937	1594
4997	2168	2626	812	1336

## Sheet: Fig.9d
Fig.9d
days	hIgG						CV-1
0	0	0	0	0	0	0	0	0	0	0	0	0
7	67.85	56.08	66.51	70.18	91.53	58.6	74.46	77.81	61.8	69.45	78.25	86.63
10	193.02	149.54	68.09	122.53	152.55	136.37	140.11	193.4	139.5	159.45	149.74	136.51
13	244.3	280.36	108.5	201.42	174.98	195.92	161.21	263.18	336.52	299.75	207.26	144.7
16	413.63	319.88	145.28	245.3	262.95	205.4	261.97	440.68	337.26	362.16	241.16	183.76
20	380.68	478.39	234.97	347.03	324.32	237.18	298.65	346.74	412.81	265.08	484.39	191.99
25	355.68	677.3	473.84	527.42	582.89	270.38	421.93	447.18	625.77	741.65	360.91	323.68

## Sheet: Fig.9e
Fig.9e
days	hIgG						CV-1						CV-1 + POM-1						hIgG + POM-1
0	0	0	0	0	0	0	0	0	0	0	0	0	0	0	0	0	0	0	0	0	0	0	0	0
7	43.59	43.48	51.94	48.38	48.04	66.09	56.18	45.95	48.1	50.39	45.62	55	44.42	52	61.22	54	54.08	54.81	54.06	49.69	62.01	46.31	58.67	55.9
10	67.5	89.9	75.67	102.96	67.7	83.19	90	52.48	78.84	67.86	76.11	70.7	53.9	52.25	45.45	66.7	53.07	69.8	75.69	94.55	55.06	66.65	79.61	89.28
13	58.8	96.26	82.35	128.52	104.03	101.92	93.74	80.35	71.5	69.8	94.5	84	67.4	52	39.48	66.12	66.12	70.64	76.33	86.18	81.31	94.12	76.35	92.17
16	62.89	105.6	98.6	170.75	115.81	126.14	83.33	62.64	97.92	91.99	124.54	110.08	73.37	70.18	30.24	79.38	61.15	56	64.68	91.99	108.29	78.4	93.06	113.15
19	84.83	174.76	121.47	242.52	186.62	185.53	101.95	97.5	128.99	159.25	183.3	101.89	93.27	52.55	34.78	106.85	59.7	81.98	53.42	105.53	133.55	119.81	147	142.45
22	83.48	184.26	259.94	190.81	262.08	247.78	86.3	87.44	159.9	174.17	242.55	147.31	122.47	58.65	38.26	109.45	72.73	79.8	76.46	168.95	121.2	209.82	189.22	234.09
25	386.1	111.65	252.56	387.75	446.9	356.48	59.78	104.52	162.32	196.8	281.52	134.64	116.75	59.47	56.16	108.71	59.25	77.76	90.68	201.45	98.6	225.55	225.42	240.34

## Sheet: Fig.9f
Fig.9f
days	hIgG						CV-1						anti-CD73						anti-CD73
0	0	0	0	0	0	0	0	0	0	0	0	0	0	0	0	0	0	0	0	0	0	0	0	0
7	81	72	72	66	60	58.5	81	78	72	66	65	55	81	72	72	66	60.5	48.125	81	72	72	66	60.5	48.125
10	140	243	110.25	176	110.25	198.69	154	154.69	122.5	140.63	134.75	105.63	130	208	204	180.63	118.13	112	130	208	204	180.63	118.13	112
13	151.94	192	189	283.5	130	229.5	191.25	180	105.63	134.06	116.19	165.75	134.75	207.19	262.44	131.25	130	62.5	134.75	207.19	262.44	131.25	130	62.5
16	234	315	242.25	420	154	332.5	282.63	236.25	121.88	208	126.75	180	131.25	285	367.5	140	160	43.75	131.25	285	367.5	140	160	43.75
19	346.5	420	440	648	228	467.5	263.25	405	134.06	210	122.5	204.75	131.25	450	504	98.313	163.63	55	131.25	450	504	98.313	163.63	55
22	627	684	648	1015	420	721.88	453.75	551.25	189	270	121.88	281.25	118.13	664.13	760.5	140	252	13.5	118.13	664.13	760.5	140	252	13.5
