# Supplementary material for: Metabolic reprograming mediated by tumor cell-intrinsic type I IFN signaling is required for CD47-SIRPα blockade efficacy
Source: Nat Commun. 2024 Jul 9;15:5759. doi: 10.1038/s41467-024-50136-z (PMC11233683; doi:10.1038/s41467-024-50136-z)
Supplement: Supplementary file 4 — Source Data [file 41467_2024_50136_MOESM4_ESM.zip › Source data/Supplementary Fig.1.xlsx]

## Sheet: Fig.S1d
Fig.S1d
Irf1								Irf1								Irf1
WT MC38-Medium	WT MC38-IFNα	WT MC38-IFNγ	IFNARKO MC38-Medium	IFNARKO MC38-IFNα	IFNGRKO MC38-Medium	IFNGRKO MC38-IFNγ		WT CT26-Medium	WT CT26-IFNα	WT CT26-IFNγ	IFNARKO CT26-Medium	IFNARKO CT26-IFNα	IFNGRKO CT26-Medium	IFNGRKO CT26-IFNγ		WT A20-Medium	WT A20-IFNα	WT A20-IFNγ	IFNARKO A20-Medium	IFNARKO A20-IFNα	IFNGRKO A20-Medium	IFNGRKO A20-IFNγ		Mx1								Mx1								Mx1								Ido1
0.220856	0.733533	2.61228	0.278551	0.313654	0.206926	0.308823		0.187279	0.256215	1.8724	0.135303	0.137163	0.134713	0.171568		0.981239	0.678138	6.91439	0.285011	0.25162	0.125556	0		WT MC38-Medium	WT MC38-IFNα	WT MC38-IFNγ	IFNARKO MC38-Medium	IFNARKO MC38-IFNα	IFNGRKO MC38-Medium	IFNGRKO MC38-IFNγ		WT CT26-Medium	WT CT26-IFNα	WT CT26-IFNγ	IFNARKO CT26-Medium	IFNARKO CT26-IFNα	IFNGRKO CT26-Medium	IFNGRKO CT26-IFNγ		WT A20-Medium	WT A20-IFNα	WT A20-IFNγ	IFNARKO A20-Medium	IFNARKO A20-IFNα	IFNGRKO A20-Medium	IFNGRKO A20-IFNγ		WT MC38-Medium	WT MC38-IFNα
0.326261	0.643027	2.59726	0.27712	0.294236	0.290103	0.33829		0.068328	0.262253	2.04261	0.140421	0.143587	0.135386	0.1502		0.953426	0.752339	7.52803	0.248129	0.235556	0.12397	0.109772		0.012904	0.934462	0.303618	0.006102	0.006245	0.014264	0.019046		0.0504592	0.262148	0.432425	0.001039	0.001194	0.029565	0.042859		0.010174	0.575823	0.030659	0.012434	0.01218	0.010406	0		0.000793	0.002114
0.213343	0.699243	2.39458	0.239463	0.291248	0.273189	0.274879		0.17367	0.239416	1.977	0.123041	0.137363	0.121272	0.152353		1.02906	0.691874	6.62191	0.300026	0.22231	0.124203	0		0.017771	0.835514	0.317647	0.005188	0.006723	0.014576	0.016832		0.0508436	0.29969	0.467761	0.001108	0.001645	0.032044	0.033201		0.010899	0.549628	0.030301	0.011762	0.020552	0.004441	0		0.000749	0.002101
0.238683	0.701521	2.63411	0.28696	0.304407	0.246325	0.307342		0.191084	0.191199	1.89611	0.123576	0.134068	0.12637	0.135271		1.20748	0.703646	6.27541	0.270452	0.231844	0.124728	0.07111		0.012592	0.762943	0.268615	0.006094	0.005905	0.013885	0.018966		0.0416174	0.269876	0.537752	0.001266	0.000828	0.03164	0.035677		0.012107	0.479556	0.02867	0.010793	0.012675	0.004072	0		0.000432	0.001884
0.2301	0.684133	2.88433	0.249416	0.309982	0.26955	0.32416		0.141954	0.240152	1.7531	0.125973	0.130325	0.147373			0.902694	0.663157	6.3135		0.387013	0.1106	0.110784																		0.013018	0.502502				0.002123	0
Irf1Ct values								Irf1 Ct values								Irf1 Ct values								Mx1 Ct values								Mx1 Ct values								Mx1 Ct values								Ido1 Ct values
WT MC38-Medium	WT MC38-IFNα	WT MC38-IFNγ	IFNARKO MC38-Medium	IFNARKO MC38-IFNα	IFNGRKO MC38-Medium	IFNGRKO MC38-IFNγ		WT CT26-Medium	WT CT26-IFNα	WT CT26-IFNγ	IFNARKO CT26-Medium	IFNARKO CT26-IFNα	IFNGRKO CT26-Medium	IFNGRKO CT26-IFNγ		WT A20-Medium	WT A20-IFNα	WT A20-IFNγ	IFNARKO A20-Medium	IFNARKO A20-IFNα	IFNGRKO A20-Medium	IFNGRKO A20-IFNγ		WT MC38-Medium	WT MC38-IFNα	WT MC38-IFNγ	IFNARKO MC38-Medium	IFNARKO MC38-IFNα	IFNGRKO MC38-Medium	IFNGRKO MC38-IFNγ		WT CT26-Medium	WT CT26-IFNα	WT CT26-IFNγ	IFNARKO CT26-Medium	IFNARKO CT26-IFNα	IFNGRKO CT26-Medium	IFNGRKO CT26-IFNγ		WT A20-Medium	WT A20-IFNα	WT A20-IFNγ	IFNARKO A20-Medium	IFNARKO A20-IFNα	IFNGRKO A20-Medium	IFNGRKO A20-IFNγ		WT MC38-Medium	WT MC38-IFNα
21.0503	19.8143	17.3307	20.5326	20.6007	21.0916	21.2153		23.4418	22.5492	18.2964	22.8791	22.1595	22.2367	22.1186		21.36	21.6318	17.3825	23.1314	22.1578	22.6305	Undetermined		26.1144	19.5742	21.3855	27.4083	27.6	25.8832	26.0533		25.8683	22.6622	20.9679	31.5313	30.6843	24.8468	24.5256		29.2992	21.916	26.7977	28.8108	27.2539	26.9579	Undetermined		30.9607	30.1584
21.0438	19.9046	17.2639	20.5987	20.8645	20.76	21.0337		24.9933	22.5277	18.3607	22.641	22.0975	22.2081	22.2095		21.3474	21.3247	17.3745	23.2578	22.171	22.5471	25.7715		26.166	19.5627	21.4705	27.514	27.2005	25.8374	25.9595		25.8032	22.4524	20.8984	31.1494	29.9624	24.8898	24.6135		29.1169	21.8702	26.9579	28.9654	27.2719	28.332	Undetermined		31.6695	29.9633
21.026	19.8729	17.2794	20.7944	20.6913	20.6458	21.2385		23.4756	22.5318	18.3481	22.8632	22.1854	22.2497	22.1034		21.4544	21.3394	17.419	23.3088	22.3895	22.6581	Undetermined		26.1029	19.675	21.371	27.0478	27.5398	25.8442	26.0818		26.0991	22.4965	20.8561	30.9449	31.0271	24.7695	24.707		29.174	21.9764	26.8756	28.8696	27.3449	28.5968	Undetermined		31.9617	30.1076
20.9776	19.856	17.2745	20.5858	20.75	20.7926	21.0753		23.4573	22.9266	18.4561	22.9425	22.2192	22.3184	22.2271		21.3936	21.2704	17.4204	23.132	22.2191	22.708	26.2659																		29.265	21.8554				29.7861	Undetermined
21.1283	19.7638	17.2994	20.6932	20.6742	20.7617	21.0672		24.0037	22.6345	18.5174	22.9726	22.2591	22.2891			21.3919	21.3493	17.4356		22.2563	22.7705	25.7824
β-actin Ct values								β-actin Ct values								β-actin Ct values								β-actin Ct values								β-actin Ct values								β-actin Ct values								β-actin Ct values
WT MC38-Medium	WT MC38-IFNα	WT MC38-IFNγ	IFNARKO MC38-Medium	IFNARKO MC38-IFNα	IFNGRKO MC38-Medium	IFNGRKO MC38-IFNγ		WT CT26-Medium	WT CT26-IFNα	WT CT26-IFNγ	IFNARKO CT26-Medium	IFNARKO CT26-IFNα	IFNGRKO CT26-Medium	IFNGRKO CT26-IFNγ		WT A20-Medium	WT A20-IFNα	WT A20-IFNγ	IFNARKO A20-Medium	IFNARKO A20-IFNα	IFNGRKO A20-Medium	IFNGRKO A20-IFNγ		WT MC38-Medium	WT MC38-IFNα	WT MC38-IFNγ	IFNARKO MC38-Medium	IFNARKO MC38-IFNα	IFNGRKO MC38-Medium	IFNGRKO MC38-IFNγ		WT CT26-Medium	WT CT26-IFNα	WT CT26-IFNγ	IFNARKO CT26-Medium	IFNARKO CT26-IFNα	IFNGRKO CT26-Medium	IFNGRKO CT26-IFNγ		WT A20-Medium	WT A20-IFNα	WT A20-IFNγ	IFNARKO A20-Medium	IFNARKO A20-IFNα	IFNGRKO A20-Medium	IFNGRKO A20-IFNγ		WT MC38-Medium	WT MC38-IFNα
14.7048	15.4654	15.2178	14.6025	14.848	14.6404	15.3739		16.5888	16.2773	15.5642	15.5796	14.9568	14.9979	15.2682		17.3013	16.97	16.778	16.9641	15.8988	15.2408	18.0399		14.8205	15.627	15.4998	14.8139	15.0215	14.7694	15.3714		16.7211	16.414	15.676	15.7507	15.2094	14.9754	15.2654		17.3013	16.97	16.778	17.1762	15.7506	15.2408	17.8431		14.8205	15.627
15.3059	15.3415	15.149	14.6536	14.9847	14.8692	15.3531		16.4093	16.2943	15.7571	15.4242	14.9725	14.98	15.1428		17.2453	16.8566	16.9031	16.8616	15.8081	15.1464	17.8431		15.3645	15.4427	15.6461	14.6562	14.7786	14.7621	15.0952		16.6745	16.4345	15.7359	15.5083	15.0616	15.1391	14.947		17.2453	16.8566	16.9031	17.2282	16.5804	15.1464	17.9754		15.3645	15.4427
14.6293	15.4434	15.0366	14.6016	14.8138	14.6735	15.2136		16.5017	16.1563	15.6951	15.4177	14.9822	14.846	15.0699		17.4598	16.7395	16.7434	17.2027	15.9137	15.2487	17.9754		14.7722	15.4018	15.2964	14.4893	14.8807	14.6927	15.3903		16.628	16.311	15.9149	15.5334	14.947	15.0117	15.1425		17.4598	16.7395	16.7434	17.0087	15.894	15.2487	18.0399		14.7722	15.4018
14.7605	15.4333	15.1804	14.6963	14.935	14.644	15.2412		16.634	16.1599	15.7267	15.4953	14.9747	14.9715	14.9957		17.6541	16.704	16.6611	16.883	15.8264	15.2999	17.6104																		17.6541	16.704				15.2999	17.6104
14.8385	15.3118	15.3439	14.5743	14.8954	14.7564	15.3167		16.6608	16.253	15.6596	15.5522	14.9664	15.1844			17.2001	16.6824	16.6841		16.6566	15.1689	17.8672
[truncated: 19 more columns]
