# Supplementary material for: Metabolic reprograming mediated by tumor cell-intrinsic type I IFN signaling is required for CD47-SIRPα blockade efficacy
Source: Nat Commun. 2024 Jul 9;15:5759. doi: 10.1038/s41467-024-50136-z (PMC11233683; doi:10.1038/s41467-024-50136-z)
Supplement: Supplementary file 4 — Source Data [file 41467_2024_50136_MOESM4_ESM.zip › Source data/Supplementary Fig.2.xlsx]

## Sheet: Fig.S2a
Fig.S2a
days	RatIg						Miap301
0	0	0	0	0	0	0	0	0	0	0	0	0
7	58.46	58.8	70.72	66.5	47.5	53.42	69.85	61.8	49	66.22	72.6	69.44
10	75.69	82.03	99.4	102.67	71.82	66.08	89.28	82.8	72.04	96.08	89.9	89.28
13	174.5	142.97	195.36	152.08	194.56	83.52	177.61	124.82	108.5	132.12	133.72	153
16	286.75	204	247	216.07	299.25	99.94	289.8	203.04	207.36	158.34	137.02	183.68
19	523.25	301.92	340.88	428.57	418.56	100.8	250.92	185.93	257.4	190.32	219.91	281.26
22	715.14	430.5	414.94	541.2	556.4	186.19	378.2	203.18	251.99	220.66	340.86	365.65
25	1089.09	683.94	650.88	701.25	867.24	282.85	528.64	319.28	338.33	409.66	293.76	495.33

## Sheet: Fig.S2b
Fig.S2b
days	RatIg						Miap301
0	0	0	0	0	0	0	0	0	0	0	0	0
7	43.78	70.2	75.79	60.92	37.13	40.83	60.1	63.53	73.57	64.48	30.72	58.52
10	60.2	100.98	89.7	56.16	53.46	51	65.44	63.53	41.63	57.75	76.61	82.59
13	197.1	95.04	69.83	82.37	136.77	147.42	115.2	150.8	85.26	214.4	76.04	146.16
16	323.4	88.62	153.83	94.3	150.53	87.75	245.96	177.06	144.43	241.54	110.43	184.7
19	497.54	101.79	237.64	90.29	205.1	87.81	136.35	217.72	226.32	86.02	286.06	291.6
22	746.08	88.44	306.5	88.24	362.6	88.2	174.83	310.46	360.64	112.32	398.57	437.18
25	888.26	141.24	403.33	136.62	424.76	157.54	130.65	319.06	489.46	139.49	497.64	535.54

## Sheet: Fig.S2c
Fig.S2c
days	RatIg							Miap301
0	0	0	0	0	0	0	0	0	0	0	0	0	0	0
10	84.5	78	74.25	70	66	66	60.5	84	78.75	78	72	66	57.75	52.9375
13	187	150	115.5	119	91	97.5	70	30	103.125	63	30	70	37.5	6
16	216.75	72	84.5	105	90	176	65	60.5	77	13.5	0	30	0	0
19	292.5	72	50	72	135	283.5	60	25	40.5	0	0	0	0	0
22	346.5	62.5	0	4	131.625	339.625	70	60	0	0	0	0	0	0

## Sheet: Fig.S2d
Fig.S2d
days	hIgG							CV-1
0	0	0	0	0	0	0	0	0	0	0	0	0	0	0
11	88.1475	82.212	74.976	70.38	64.015	57.525	44.206	81.774	75.107	67.014	65.076	54.839	48.2205	92.664
14	156.702	175.296	159.39	99.975	149.85	183.3	96.145	170.586	123.984	129.645	145.25	98.406	125.136	165.24
17	208.164	252.5	220.647	161.352	145.084	247.5	134.596	238.26	149.4	207.522	184.9	143.325	149.952	215.354
20	313.757	452.673	324.611	206.387	227.71	343.035	193.01	344.272	185.25	210.63	305	162.239	211.288	312.064
23	530.888	794.88	443.232	381.99	402.57	568.8	367.952	523.488	202.54	206.064	429.55	236.544	263.655	446.6
26	892.5	798.182	687.893	618.503	538.78	723.912	623.844	622.25	331.012	279	598.5	375	422.28	715.26
29	1375.16	1041.32	1047.07	886.747	913.92	1124.06	940.094	855.523	507.65	308.2	603.72	444.478	430.848	822.312
32	1713.25	1075.56	1129.63	949.025	1042.84	1376.39	1151.07	1159.2	477.224	393.75	711.36	573.562	502.164	930.92

## Sheet: Fig.S2e
Fig.S2e
days	hIgG					CV-1
0	0	0	0	0	0	0	0	0	0	0
13	111.15	105	86.432	73.125	51.5565	118.4	96.775	95.94	70.587	62.271
16	207.5	220.584	226.95	193.5	84.24	281.112	169.74	213.867	185.76	77.922
19	370.272	500.825	353.22	316.35	138.51	483.697	206.55	344.85	315.27	138.46
22	642.6	838.304	581.02	476.438	376.512	854.496	238.298	757.452	586.872	224.532
25	1258.42	1483.12	1404.08	1020.83	832.314	1363.23	491.4	1823.81	910.8	703.326

## Sheet: Fig.S2f
Fig.S2f
days	hIgG				CV-1
0	0	0	0	0	0	0	0	0	0
11	99.684	72.59	57.188	41.552	93.2585	89.244	71.442	71.424	55.4895
14	323.73	153.216	152.684	242.606	112.144	161.95	125.02	163.296	154.912
17	568.62	219.12	289.741	373.7	115.231	207.389	185.44	211.232	232.898
20	1054.35	232.368	495.488	649.74	127.488	178.5	286.7	314.212	346.528
23	1431.95	286.11	858.816	749.568	87.685	164.164	324.95	341.055	473.85
26	1853.55	269.1	1496	944.7	99.4455	159.505	262.805	310	665.984
29	1862	695.312	1691.94	903.403	126.126	151.514	356.73	555.072	610.61
32	2467.98	993.938	2268.03	551.76	200.9	221.088	360.49	753.594	684.855

## Sheet: Fig.S2g
Fig.S2g
Days elapsed	hIgG	CV1
29	1
29	1
29	1
29	1
32	1	1
35	1	1
35	1	1
35		1
41		1
50		1
50		1

## Sheet: Fig.S2h
Fig.S2h
Days elapsed	hIgG	CV1
25	1
25	1
25	1	1
25	1	1
28	1	1
28		1
31		1

## Sheet: Fig.S2i
Fig.S2i
Days elapsed	hIgG	CV1
20	1
26	1
35	1	1
35	1	1
47		0
47		0
47		0

## Sheet: Fig.S2j
Fig.S2j
days	hIgG						CV-1
0	0	0	0	0	0	0	0	0	0	0	0	0
14	183.222	145.8	137.514	133.893	118.188	71.5225	163.137	151.998	138.89	123.84	113.4	86.45
17	434.05	227.05	249.53	215.53	151.21	140.94	224.68	95.55	161.84	111.11	92.16	297.83
20	505.44	373.69	474.37	239.01	300.84	120.61	232.2	67.925	126.94	29.52	64.26	277.39
23	821.205	540.27	566.313	317.4	371.28	75.6	298.566	4	86.5305	4	4	294.525
26	1203.3	914.43	689.52	200.79	697.224	105	308	0	86.625	0	0	268.869
29	2061.1	943.25	691.25	440	1189.9	513.98	365.09	0	125.82	0	0	393.45
32	2899.5	1351	866.25	62.5	1770.5	455.7	314.42	0	100.4	0	0	611.07

[truncated: 5 more sheets: Fig.S2k, Fig.S2l, Fig.S2m, Fig.S2n, Fig.S2o]
