# Supplementary material for: Metabolic reprograming mediated by tumor cell-intrinsic type I IFN signaling is required for CD47-SIRPα blockade efficacy
Source: Nat Commun. 2024 Jul 9;15:5759. doi: 10.1038/s41467-024-50136-z (PMC11233683; doi:10.1038/s41467-024-50136-z)
Supplement: Supplementary file 4 — Source Data [file 41467_2024_50136_MOESM4_ESM.zip › Source data/Supplementary Fig.3.xlsx]

## Sheet: Fig.S3a
Fig.S3a
	Medium						IFNα
WT	0.260967	0.261167	0.231867	0.230267	0.259367	0.266467	0.235267	0.204867	0.228567	0.230767	0.239967
IFNAR KO	0.276767	0.259767	0.294167	0.249567	0.289267	0.306367	0.298567	0.269067	0.262167	0.271867	0.270667

## Sheet: Fig.S3b
Fig.S3b
	Medium			IFNα
WT	0.26	0.23	0.19	0.41	0.4	0.38
IFNAR KO	0.21	0.19	0.13	0.18	0.25	0.19

## Sheet: Fig.S3c
Fig.S3c
	Medium			IFNα
WT	456	452	444	536	486	504
IFNAR KO	420	387	420	421	420	431

## Sheet: Fig.S3d
Fig.S3d
Medium	IFNα
204.531	258.281
187.893	303.861
211.886	248.819

## Sheet: Fig.S3e
Fig.S3e
Medium	IFNα
0.897415	2.0077
1.14415	3.29619
0.732928	2.58341
