# Supplementary material for: Metabolic reprograming mediated by tumor cell-intrinsic type I IFN signaling is required for CD47-SIRPα blockade efficacy
Source: Nat Commun. 2024 Jul 9;15:5759. doi: 10.1038/s41467-024-50136-z (PMC11233683; doi:10.1038/s41467-024-50136-z)
Supplement: Supplementary file 4 — Source Data [file 41467_2024_50136_MOESM4_ESM.zip › Source data/Supplementary Fig.4.xlsx]

## Sheet: Fig.S4a
Fig.S4a
Medium	IFNα
1074	1989
927	2020
1035	2083

## Sheet: Fig.S4b
Fig.S4b
Medium	IFNα
11187.1	15257.1
9418.1	13434.1
11972.1	13318.1

## Sheet: Fig.S4c
Fig.S4c
Medium	IFNα
10.4163	7.67074
10.1598	6.65055
11.5672	6.39371

## Sheet: Fig.S4d
Fig.S4d
Medium	IFNα2b
1615	1948
1429	1705
1607	1828

## Sheet: Fig.S4e
Fig.S4e
Medium	IFNα
14450	16317.5
13698	15121.5
14391	15479.5

## Sheet: Fig.S4f
Fig.S4f
Medium	IFNα
8.94737	8.37654
9.58572	8.86891
8.9552	8.468

## Sheet: Fig.S4g
Fig.S4g
Medium	IFNα
53.0801	288.275
62.601	319.77
182.216	487.514

## Sheet: Fig.S4h
Fig.S4h
Medium	IFNα
2.33493	3.23013
2.1688	2.91791
2.52379	3.05786

## Sheet: Fig.S4i
Fig.S4i
Medium	IFNα
4.3753	5.8442
4.00094	5.92563
4.1912	5.15305

## Sheet: Fig.S4j
Fig.S4j
	Medium				IFNα					Glycolysis			Glycolytic Capacity
0	19	17	16	25	17	19	20	10		Medium	IFNα		Medium	IFNα
6.67	12	11	14	21	16	16	15	8		5	16		30	39
13.33	9	11	13	21	14	14	13	9		8	9		35	58
20	23	27	24	43	34	35	37	22		8	22		33	46
26.67	22	27	24	41	31	38	37	23		14	10		51	27
33.33	20	27	23	40	29	38	33	24
40	57	61	56	86	65	81	67	39
46.67	49	55	51	81	58	76	63	34
53.33	49	53	49	81	56	73	59	35
60	23	24	26	45	20	23	6	20
66.67	24	24	21	36	22	25	14	15
73.33	18	19	16	29	17	26	15	12

[truncated: 2 more sheets: Fig.S4k, Sheet1]
