# Supplementary material for: Metabolic reprograming mediated by tumor cell-intrinsic type I IFN signaling is required for CD47-SIRPα blockade efficacy
Source: Nat Commun. 2024 Jul 9;15:5759. doi: 10.1038/s41467-024-50136-z (PMC11233683; doi:10.1038/s41467-024-50136-z)
Supplement: Supplementary file 4 — Source Data [file 41467_2024_50136_MOESM4_ESM.zip › Source data/Supplementary Fig.5.xlsx]

## Sheet: Fig.S5c
Fig.S4c
Intracellular ATP
	Medium			IFNα
WT	9.63566	10.0577	9.58264	16.372	21.0678	15.7539
Isg15 KO-3#	8.43862	8.38794	8.55724	6.42061	6.74048	6.2369
Isg15 KO-10#	7.22006	7.64208	8.07687	5.18032	5.21883	5.22582
Isg15 KO-14#	9.64136	9.70535	9.90961	8.83245	9.13653	9.42286
Extracellular ATP
	Medium			IFNa
WT	0.0865	0.0721	0.0941	0.1913	0.1789	0.1957
Isg15 KO-3#	0.0541	0.1165	0.1169	0.0765	0.0861	0.0765
Isg15 KO-10#	0.1493	0.1433	0.0801	0.2445	0.0921	0.0713
Isg15 KO-14#	0.1029	0.0905	0.0909	0.0905	0.1057	0.0893

## Sheet: Fig.S5d
Fig.S4d
Time (minutes)	WT MC38			Isg15 KO MC38					Basal Respiration			ATP Production
1.31667	334.029	401.216	289.048	245.325	211.76	279.539	188.605		WT	Isg15 KO-10#		WT	Isg15 KO-10#
10.0333	310.241	383.791	297.637	232.455	195.323	266.981	188.856		208.74	108.8		160.13	74.35
18.7333	316.494	381.193	301.803	235.451	200.222	270.072	189.357		231.89	67.06		173.63	36.16
27.6667	166.612	222.263	154.269	154.633	125.231	183.862	126.116		194.17	95.07		150.28	58.52
36.3833	157.911	215.125	149.08	154.848	118.009	188.952	118.68
45.0667	156.363	207.567	151.524	153.958	130.666	180.722	122.269
54.0167	427.265	491.476	451.505	209.845	161.749	233.275	192.73
62.7167	410.58	466.011	420.354	194.238	149.383	217.003	178.061
71.4167	387.679	442.282	386.932	182.932	140.498	207.076	159.688
80.3333	119.073	145.396	104.717	86.2618	67.5899	119.264	62.4316
89.05	118.666	144.502	107.165	83.9716	72.9616	105.968	65.2575
97.75	107.753	149.303	107.629	78.8003	75.9283	108.131	67.5993

## Sheet: Fig.S5e
Fig.S4e
Isg15 KO-10# MC38
	hIgG						CV-1
0	0	0	0	0	0	0	0	0	0	0	0	0
7	101.29	72.468	70.2	66.08	54.945	46.3485	83.349	82.6245	66.729	66.198	51.376	47.3025
10	112.2	88.725	81.081	92.0245	33.135	62.434	156.978	71.079	157.95	97.58	126.91	92.862
13	153.17	35.1	48.735	101.64	4	106.352	179.133	121.406	170.94	134.46	151.875	111.69
16	155.344	4	4	125.138	0	104.04	197.886	118.463	177.87	98.892	217.709	76.3515
19	280.06	0	0	167.305	0	167.7	253.638	160.056	154.248	106.838	308.88	116.48
22	377.339	0	0	173.8	0	171.912	179.655	150.732	122.275	106.26	351.936	163.52
25	473.526	0	0	276.768	0	197.886	202.612	213.237	82.6245	24	431.97	252.154
28	814.514	0	0	348.552	0	268.613	304.98	257.212	24	71.0955	570.198	323.935
Isg15 KO-14# MC38
	hIgG						CV-1
0	0	0	0	0	0	0	0	0	0	0	0	0
7	73.408	61.504	42.9	54.908	47.736	46.8875	70.11	65.348	59.85	55.12	47.424	47.175
10	75.24	83.655	66.15	19.975	114.264	107.226	155.952	41.25	85.827	158.438	81.13	100.835
13	84.5	108.864	81	4	171.627	91.256	156.408	9	80.7975	153.562	99.2225	95.81
16	95.046	105.861	138.624	4	247.68	135.539	203.28	9	88.064	277.4	97.104	150.176
19	95.325	100.165	155.034	0	398.344	192.72	240.096	0	70.98	373.45	188.598	206.388
22	179.778	142.158	127.5	0	452.88	249.6	262.384	0	111.15	426.008	271.999
25	214.32	176.4	224.4	0	481.338	380.358	458.793	0	216.75	540.265	478.8
28	214.32	176.4	224.4	0	481.338	380.358	458.793	0	216.75	540.265	478.8	280.488
