# Supplementary material for: Metabolic reprograming mediated by tumor cell-intrinsic type I IFN signaling is required for CD47-SIRPα blockade efficacy
Source: Nat Commun. 2024 Jul 9;15:5759. doi: 10.1038/s41467-024-50136-z (PMC11233683; doi:10.1038/s41467-024-50136-z)
Supplement: Supplementary file 4 — Source Data [file 41467_2024_50136_MOESM4_ESM.zip › Source data/Supplementary Fig.6.xlsx]

## Sheet: Fig.S6c
Fig.S5c
Nupr1			Trim21			Tmem150a			Trib3
hIgG	CV1		hIgG	CV1		hIgG	CV1		hIgG	CV1
1.92293	3.26556		0.141499	0.373962		0.051255	0.146511		0.051255	0.146511
1.94024	3.1881		0.141953	0.456072		0.053714	0.220188		0.053714	0.220188
2.12323	3.21049		0.15012	0.377722		0.065188	0.238622		0.065188	0.238622
Nupr1 Ct values			Trim21 Ct values			Tmem150a Ct values			Trib3 Ct values
hIgG	CV1		hIgG	CV1		hIgG	CV1		hIgG	CV1
20.5721	22.7074		25.1061	26.4728		26.8707	28.1011		26.8707	28.1011
20.5799	22.7433		25.1239	26.1221		26.8126	27.3874		26.8126	27.3874
20.5083	22.7994		25.1117	26.518		26.5612	27.316		26.5612	27.316
β-actin Ct values			β-actin Ct values			β-actin Ct values			β-actin Ct values
hIgG	CV1		hIgG	CV1		hIgG	CV1		hIgG	CV1
17.6425	20.3772		17.6425	20.3772		17.6425	20.3772		17.6425	20.3772
17.6634	20.372		17.6634	20.372		17.6634	20.372		17.6634	20.372
17.7394	20.4331		17.7394	20.4331		17.7394	20.4331		17.7394	20.4331

## Sheet: Fig.S6d
Fig.S5d
Medium	IFNα2b
1.79012	4.16364
0.353659	5
0.315789	4.7963
1.5	4.91071
1.25926	3.42667
0.590909	5.73214

## Sheet: Fig.S6f
Fig.S6f
	Medium				IFNa
WT	6.24635	6.30967	6.5281	6.0743	7.95768	7.98926	9.01697	8.99864
ATG5 KO	4.1195	4.50601	4.56412	4.23168	6.31478	6.3657	5.97077	5.74707
