# Supplementary material for: Metabolic reprograming mediated by tumor cell-intrinsic type I IFN signaling is required for CD47-SIRPα blockade efficacy
Source: Nat Commun. 2024 Jul 9;15:5759. doi: 10.1038/s41467-024-50136-z (PMC11233683; doi:10.1038/s41467-024-50136-z)
Supplement: Supplementary file 4 — Source Data [file 41467_2024_50136_MOESM4_ESM.zip › Source data/Supplementary Fig.7.xlsx]

## Sheet: Fig.S7b
Fig.S7b
	Medium	IL-1ra
4.88	19.3028	10.9861
19.5	43.9558	5.22378
78.13	18.3523	4.98616
312.5	116.133	4.45151
1250	188.666	5.93664
5000	161.637	6.11486
20000	149.697	16.5107
80000	194.132	68.4307
