# Supplementary material for: Metabolic reprograming mediated by tumor cell-intrinsic type I IFN signaling is required for CD47-SIRPα blockade efficacy
Source: Nat Commun. 2024 Jul 9;15:5759. doi: 10.1038/s41467-024-50136-z (PMC11233683; doi:10.1038/s41467-024-50136-z)
Supplement: Supplementary file 4 — Source Data [file 41467_2024_50136_MOESM4_ESM.zip › Source data/Supplementary Fig.8.xlsx]

## Sheet: Fig.S8a
Fig.S8a
Treg in tumor			CD8+ in tumor			Tumor cell
hIgG	CV1		hIgG	CV1		hIgG	CV1
1172	1125		503	472		115	96.4
1303	1223		489	460		135	93.9
1348	1002		559	512		126	101

## Sheet: Fig.S8b
Fig.S8b
CD4+ in tumor			CD8+ in tumor			Tumor cell
hIgG	CV1		hIgG	CV1		hIgG	CV1
884	462		884	462		1923	2051
618	497		618	497		2967	2013
650	1037		650	1037		2798	2033
